# Supplementary material for: Development of a Conserved Chimeric Vaccine for Induction of Strong Immune Response against Staphylococcus aureus Using Immunoinformatics Approaches
Source: Vaccines (Basel). 2021 Sep 18;9(9):1038. doi: 10.3390/vaccines9091038 (PMC8470666; doi:10.3390/vaccines9091038)
Supplement: Supplementary file 1 [file vaccines-09-01038-s001.zip]

Archive with 9 entries (9 files):
- Table S1.docx
- Table S2.xlsx
- Table S3.xlsx
- Table S4.xlsx
- Table S5.xlsx
- Table S6.xlsx
- Table S7.docx
- Table S8.xlsx
- Table S9.xlsx
