# Supplementary material for: Development of a Conserved Chimeric Vaccine for Induction of Strong Immune Response against Staphylococcus aureus Using Immunoinformatics Approaches
Source: Vaccines (Basel). 2021 Sep 18;9(9):1038. doi: 10.3390/vaccines9091038 (PMC8470666; doi:10.3390/vaccines9091038)
Supplement: Supplementary file 1 [file vaccines-09-01038-s001.zip › Table S2.xlsx]

## Sheet: Sheet1
Table S2. Predicted B-cell epitopes epitopes from S. aureus Serine-aspartate repeat-containing proteins and their corresponding immunogenic properties. The final selected epitopes to design multi-epitope vaccine construct from proteins has been highlighted in green colour.
Uniprot_ID	Epitope	Start position	Score	Antigencity	Antigencity Score	Allergicity	Toxicity	Hydrophobicity	Hydropathicity	Hydrophilicity	Charge	Mol wt.
O86488	NEENKKVDAK	173	0.58	Antigen	2.4006	Non-allergen	Non-toxin	-0.57	-2.32	1.64	0	1174.41
	IKYSDTVQVY	295	0.83	Antigen	0.9196	Non-allergen	Non-toxin	-0.11	-0.21	-0.33	0	1215.51
	ENKTAITRKG	5	0.79	Antigen	0.4318	Non-allergen	Non-toxin	-0.44	-1.48	0.91	2	1117.41
	GNETTSNGNK	100	0.79	Antigen	2.2425	Non-allergen	Non-toxin	-0.39	-2.09	0.61	0	1021.15
	LNTKQTISNQ	144	0.78	Antigen	0.5185	Non-allergen	Non-toxin	-0.31	-1.18	-0.03	1	1146.42
	PKSTNEDLNT	137	0.78	Antigen	1.3131	Non-allergen	Non-toxin	-0.39	-1.79	0.71	-1	1118.3
	VDDKVKSGDY	283	0.76	Antigen	1.4222	Non-allergen	Non-toxin	-0.34	-1.24	1	-1	1125.33
	AAESTNKELN	52	0.75	Antigen	1.3565	Non-allergen	Non-toxin	-0.3	-1.2	0.65	-1	1076.26
	YTLNKGYDVN	474	0.75	Antigen	0.5749	Non-allergen	Non-toxin	-0.2	-1.01	-0.19	0	1186.43
	KSQITVDDKV	278	0.74	Antigen	0.8623	Non-allergen	Non-toxin	-0.3	-0.69	0.73	0	1132.42
	TAPKRLNTRM	223	0.74	Antigen	1.3463	Non-allergen	Non-toxin	-0.47	-1.19	0.48	3	1187.56
	NQEAKAAEST	47	0.73	Antigen	1.6699	Non-allergen	Non-toxin	-0.34	-1.4	0.78	-1	1048.2
	NTNTKVGEAV	604	0.72	Antigen	1.6098	Non-allergen	Non-toxin	-0.19	-0.6	0.21	0	1032.26
	KTTANIQYPD	386	0.72	Antigen	0.722	Non-allergen	Non-toxin	-0.26	-1.24	0.1	0	1150.39
	TVGTASILVG	29	0.72	Antigen	0.5859	Non-allergen	Non-toxin	0.23	1.55	-0.76	0	917.22
	EQASPKSTNE	133	0.72	Antigen	1.5589	Non-allergen	Non-toxin	-0.42	-2	0.91	-1	1090.24
	LPKSTAPKRL	219	0.71	Antigen	0.5187	Non-allergen	Non-toxin	-0.32	-0.76	0.48	3	1110.5
	DQDEKGISGV	699	0.7	Antigen	1.562	Non-allergen	Non-toxin	-0.25	-1.08	0.92	-2	1047.23
	PNLPNGDYRV	623	0.7	Antigen	0.4425	Non-allergen	Non-toxin	-0.26	-1.19	0.08	0	1144.39
	LVDNNSNSNN	202	0.7	Antigen	0.9874	Non-allergen	Non-toxin	-0.34	-1.46	0.13	-1	1090.21
	ADSAYVVMVN	513	0.69	Antigen	0.4574	Non-allergen	Non-toxin	0.08	0.9	-0.56	-1	1068.34
	VDMQQLNQED	76	0.68	Antigen	1.0148	Non-allergen	Non-toxin	-0.34	-1.46	0.52	-3	1219.44
	SNNENNADII	209	0.68	Antigen	0.4815	Non-allergen	Non-toxin	-0.25	-1.1	0.3	-2	1103.25
	KESVQSTTGN	113	0.68	Antigen	1.6959	Non-allergen	Non-toxin	-0.32	-1.36	0.47	0	1050.23
	NLSADLGIYK	670	0.67	Antigen	0.4701	Non-allergen	Non-toxin	-0.05	0.05	-0.17	0	1093.39
	TSNTTLTVVD	252	0.67	Antigen	0.5853	Non-allergen	Non-toxin	-0.07	0.16	-0.29	-1	1050.27
	NQKEMVSSQG	91	0.66	Antigen	0.4738	Non-allergen	Non-toxin	-0.33	-1.38	0.44	0	1107.35
	DYRVEFSNLP	629	0.66	Antigen	1.0953	Non-allergen	Non-toxin	-0.24	-0.79	0.14	-1	1239.48
	RLNTRMRIAA	227	0.65	Antigen	0.9079	Non-allergen	Non-toxin	-0.41	-0.39	0.29	3	1201.59
	VDAKTESTTL	179	0.65	Antigen	1.6744	Non-allergen	Non-toxin	-0.19	-0.4	0.43	-1	1064.29
	VVNVQPTNEE	166	0.65	Antigen	1.0556	Non-allergen	Non-toxin	-0.18	-0.72	0.17	-2	1128.35
	TIATAKHDTA	325	0.64	Antigen	0.4921	Non-allergen	Non-toxin	-0.13	-0.28	0.1	0.5	1028.26
	ESTTLNVKSD	184	0.61	Antigen	1.6432	Non-allergen	Non-toxin	-0.29	-0.94	0.57	-1	1093.29
	QEALQPDLQE	153	0.61	Antigen	0.563	Non-allergen	Non-toxin	-0.28	-1.32	0.55	-3	1170.39
	KVEVSTAKSD	123	0.61	Antigen	1.312	Non-allergen	Non-toxin	-0.29	-0.69	0.87	0	1063.3
	STGNKSVSTG	543	0.57	Antigen	1.7556	Non-allergen	Non-toxin	-0.2	-0.78	0.18	1	937.11
	KDSNGLTTTG	764	0.55	Antigen	2.0391	Non-allergen	Non-toxin	-0.24	-1.08	0.35	0	993.18
	EGYTPTTVTS	749	0.55	Antigen	0.9324	Non-allergen	Non-toxin	-0.09	-0.62	-0.21	-1	1055.24
	TDLDNGNYKV	734	0.55	Antigen	0.8356	Non-allergen	Non-toxin	-0.28	-1.23	0.34	-1	1138.34
	QDSTEKGISG	809	0.53	Antigen	1.5518	Non-allergen	Non-toxin	-0.28	-1.3	0.76	-1	1021.19
	ASDNQSSDKV	67	0.53	Antigen	1.7342	Non-allergen	Non-toxin	-0.39	-1.43	0.83	-1	1050.17
O86489	DTGGGDGTVK	593	0.58	Antigen	4.1781	Non-allergen	Non-toxin	-0.17	-0.97	0.67	-1	906.06
	AKQDDATTSD	61	0.87	Antigen	2.3346	Non-allergen	Non-toxin	-0.41	-1.65	1.07	-2	1051.15
	DNKKAITKKG	5	0.86	Antigen	0.4238	Non-allergen	Non-toxin	-0.48	-1.74	1.25	3	1102.44
	EFTIDNKVKK	314	0.85	Antigen	1.1685	Non-allergen	Non-toxin	-0.36	-1.14	0.9	1	1221.56
	QTIEQQIYVN	446	0.79	Antigen	0.9003	Non-allergen	Non-toxin	-0.15	-0.63	-0.4	-1	1235.52
	VAPKRVNAKM	256	0.77	Antigen	1.5534	Non-allergen	Non-toxin	-0.28	-0.35	0.39	3	1113.52
	DGKDIEYDTE	305	0.76	Antigen	1.1216	Non-allergen	Non-toxin	-0.38	-1.93	1.35	-4	1184.3
	KQTIKVGDGK	288	0.75	Antigen	1.3994	Non-allergen	Non-toxin	-0.33	-1.15	0.85	2	1073.41
	ELKNNPEKLK	224	0.75	Antigen	0.9746	Non-allergen	Non-toxin	-0.48	-1.97	1.18	1	1212.56
	DKTATEDTSV	141	0.75	Antigen	1.6656	Non-allergen	Non-toxin	-0.32	-1.13	0.91	-2	1066.21
	NKEVVSETEN	71	0.74	Antigen	0.4482	Non-allergen	Non-toxin	-0.36	-1.45	0.93	-2	1148.33
	INGKDDMSLD	703	0.73	Antigen	1.5038	Non-allergen	Non-toxin	-0.25	-0.89	0.76	-2	1107.34
	NVKPSTDKTA	135	0.73	Antigen	0.9434	Non-allergen	Non-toxin	-0.35	-1.26	0.67	1	1060.3
	QNIEKENVKP	129	0.73	Antigen	0.9926	Non-allergen	Non-toxin	-0.42	-1.82	0.93	0	1198.49
	TVGTASILVG	29	0.72	Antigen	0.5859	Non-allergen	Non-toxin	0.23	1.55	-0.76	0	917.22
	STSEPSTSEI	170	0.71	Antigen	0.8845	Non-allergen	Non-toxin	-0.2	-0.87	0.46	-2	1037.17
	QNTEIKVYKV	490	0.7	Antigen	1.1645	Non-allergen	Non-toxin	-0.25	-0.74	0.19	1	1221.57
	SATNTKVDIA	460	0.7	Antigen	1.2258	Non-allergen	Non-toxin	-0.13	-0.08	0.14	0	1019.25
	AAVASNNVND	273	0.7	Antigen	0.7091	Non-allergen	Non-toxin	-0.11	-0.1	-0.06	-1	974.12
	TTKPSTSEPS	166	0.68	Antigen	1.1022	Non-allergen	Non-toxin	-0.32	-1.51	0.57	0	1034.21
	RNDSNTDHST	237	0.67	Antigen	1.7226	Non-allergen	Non-toxin	-0.58	-2.47	0.87	-0.5	1146.22
	IAGSQVDDYG	468	0.66	Antigen	0.54	Non-allergen	Non-toxin	-0.05	-0.29	0.04	-2	1024.19
	SLNLTFATAG	403	0.66	Antigen	1.1857	Non-allergen	Non-toxin	0.11	0.79	-0.74	0	994.25
	TDHSTKPVAT	242	0.66	Antigen	0.5555	Non-allergen	Non-toxin	-0.23	-0.91	0.26	0.5	1056.27
	FTKLDEDKQT	438	0.65	Antigen	0.4521	Non-allergen	Non-toxin	-0.42	-1.66	1.01	-1	1224.47
	KKGDTMTINY	322	0.65	Antigen	2.0322	Non-allergen	Non-toxin	-0.28	-1.15	0.3	1	1170.49
	IKSRLTLYSY	383	0.64	Antigen	0.4299	Non-allergen	Non-toxin	-0.17	-0.12	-0.38	2	1243.61
	TNNDVTTKPS	161	0.64	Antigen	1.7968	Non-allergen	Non-toxin	-0.34	-1.47	0.4	0	1076.26
	FSQYEDVTSQ	82	0.63	Antigen	0.7223	Non-allergen	Non-toxin	-0.23	-1.06	0.03	-2	1203.36
	DNVAAAHDGK	298	0.62	Antigen	0.9065	Non-allergen	Non-toxin	-0.21	-0.84	0.57	-0.5	997.16
	ETSQNVTVDY	414	0.61	Antigen	1.3594	Non-allergen	Non-toxin	-0.22	-0.91	0.06	-2	1155.32
	TPQESTNIEN	185	0.61	Antigen	0.9814	Non-allergen	Non-toxin	-0.32	-1.68	0.43	-2	1132.29
	STQKQQNNVT	112	0.61	Antigen	1.3816	Non-allergen	Non-toxin	-0.45	-1.94	0.2	1	1147.36
	TFATAGKETS	407	0.6	Antigen	0.7093	Non-allergen	Non-toxin	-0.12	-0.43	0.16	0	1012.21
	IPSDLTDKND	336	0.6	Antigen	0.927	Non-allergen	Non-toxin	-0.32	-1.27	0.85	-2	1117.31
	TAPTSVAPKR	251	0.6	Antigen	0.9359	Non-allergen	Non-toxin	-0.26	-0.6	0.3	2	1027.31
	GELDIAQGTS	560	0.59	Antigen	0.7236	Non-allergen	Non-toxin	-0.06	-0.27	0.2	-2	990.18
	KATKQITYTF	364	0.59	Antigen	0.7367	Non-allergen	Non-toxin	-0.18	-0.56	-0.21	2	1200.54
	PVNVSKEELK	217	0.59	Antigen	0.9041	Non-allergen	Non-toxin	-0.28	-0.85	0.77	0	1142.46
	DANGHYEFGG	658	0.58	Antigen	0.9959	Non-allergen	Non-toxin	-0.1	-1.16	0.04	-1.5	1066.19
	VTLTYPDGTT	638	0.58	Antigen	0.5738	Non-allergen	Non-toxin	-0.03	-0.16	-0.42	-1	1067.3
	VQGTDSKEKP	628	0.58	Antigen	1.9954	Non-allergen	Non-toxin	-0.4	-1.76	1.06	0	1088.32
	IVTSNDTGGG	588	0.58	Antigen	2.4962	Non-allergen	Non-toxin	-0.02	-0.17	-0.06	-1	920.09
	GLGNQEAKAA	44	0.58	Antigen	1.5589	Non-allergen	Non-toxin	-0.14	-0.6	0.31	0	958.18
	VSKYTPTSDG	551	0.57	Antigen	0.9535	Non-allergen	Non-toxin	-0.2	-0.95	0.2	0	1054.25
	TKVDIAGSQV	464	0.52	Antigen	1.2464	Non-allergen	Non-toxin	-0.07	0.19	0.08	0	1017.29
