# Supplementary material for: Development of a Conserved Chimeric Vaccine for Induction of Strong Immune Response against Staphylococcus aureus Using Immunoinformatics Approaches
Source: Vaccines (Basel). 2021 Sep 18;9(9):1038. doi: 10.3390/vaccines9091038 (PMC8470666; doi:10.3390/vaccines9091038)
Supplement: Supplementary file 1 [file vaccines-09-01038-s001.zip › Table S3.xlsx]

## Sheet: Sheet1
Table S3. Predicted CTL epitopes from S. aureus cell wall adherence proteins, SdrD and SdrE with their corresponding MHC Class I alleles and their immunogenic properties. The final selected epitopes to design multi-epitope vaccine construct from proteins has been highlighted in green colour.
Uniprot_ID	Supertype	Epitope	NetMHCpan 4.0 Allele	Position	%Rank	Immunogenicity	Antigencity	Antigencity Score	Allergicity	Toxicity	Hydrophobicity	Hydropathicity	Hydrophilicity	Charge	Mol wt.
O86488	A1	VTDIKIYQV	HLA-A*01:01	462	0.384	-0.0144	Antigen	1.2798	Non-allergen	Non-toxin	-0.01	0.5	-0.34	0	1078.41
		AVTKEDGSY	HLA-A*01:01	612	0.726	-0.15408	Antigen	0.5466	Non-allergen	Non-toxin	-0.21	-0.9	0.51	-1	969.13
		NMTLDSGFY	HLA-A*01:01	1001	0.823	-0.03569	Antigen	0.4038	Non-allergen	Non-toxin	-0.02	-0.19	-0.53	-1	1047.27
		NLSADLGIY	HLA-A*01:01	670	0.9	0.10319	Antigen	0.7357	Non-allergen	Non-toxin	0.07	0.49	-0.52	-1	965.2
		NADSAYVVM	HLA-A*01:01	512	1.122	-0.06569	Antigen	0.4577	Non-allergen	Non-toxin	0.03	0.53	-0.46	-1	969.19
		KTESTTLNV	HLA-A*01:01	182	1.189	-0.07277	Antigen	1.7225	Non-allergen	Non-toxin	-0.23	-0.64	0.22	0	992.22
		NAKLKVQAY	HLA-A*01:01	439	1.401	-0.3272	Antigen	1.3311	Non-allergen	Non-toxin	-0.22	-0.5	-0.02	2	1034.35
		KSDEQASPK	HLA-A*01:01	130	1.785	-0.11412	Antigen	1.7391	Non-allergen	Non-toxin	-0.51	-2.19	1.37	0	989.16
		SGGAGQEVY	HLA-A*01:01	562	1.841	0.08295	Antigen	2.6468	Non-allergen	Non-toxin	-0.03	-0.48	-0.09	-1	867.01
		GNKENPGYY	HLA-A*01:01	416	1.886	0.04045	Antigen	0.4748	Non-allergen	Non-toxin	-0.3	-2.16	0.2	0	1041.21
	A2	FTIKYSDTV	HLA-A*02:01	293	0.5815	-0.29173	Antigen	1.3224	Non-allergen	Non-toxin	-0.06	0.07	-0.29	0	1073.33
		VTDIKIYQV	HLA-A*02:01	462	0.8819	-0.0144	Antigen	1.2798	Non-allergen	Non-toxin	-0.01	0.51	-0.34	0	1078.41
		TLKDENDKV	HLA-A*02:01	932	1.2614	-0.06355	Antigen	1.0202	Non-allergen	Non-toxin	-0.45	-1.61	1.28	-1	1061.28
		ITSNTTLTV	HLA-A*02:01	251	1.7265	0.02745	Antigen	0.4761	Non-allergen	Non-toxin	0.02	0.6	-0.69	0	949.2
		SQITVDDKV	HLA-A*02:01	279	2.7604	0.03606	Antigen	0.8785	Non-allergen	Non-toxin	-0.21	-0.33	0.48	-1	1004.23
		TVGTASILV	HLA-A*02:01	29	2.8651	0.03827	Antigen	0.8411	Non-allergen	Non-toxin	0.24	1.77	-0.84	0	860.15
		GLGNQEAKA	HLA-A*02:01	44	3.2846	-0.10704	Antigen	1.6604	Non-allergen	Non-toxin	-0.19	-0.87	0.4	0	887.09
		TLKNENGEV	HLA-A*02:01	822	4.4391	0.102	Antigen	1.4625	Non-allergen	Non-toxin	-0.29	-1.22	0.63	-1	1003.21
		YLSLKSQIT	HLA-A*02:01	274	4.6349	-0.45059	Antigen	0.627	Non-allergen	Non-toxin	-0.08	0.12	-0.48	1	1052.37
		RFNSVQMGI	HLA-A*02:01	348	5.2112	-0.36581	Antigen	0.7454	Non-allergen	Non-toxin	-0.12	0.08	-0.38	1	1051.36
	A3	LSADLGIYK	HLA-A*03:01	671	0.1872	0.16628	Antigen	0.4857	Non-allergen	Non-toxin	0.02	0.44	-0.21	0	979.27
		GTSTTGVIK	HLA-A*03:01	879	0.2334	0.16766	Antigen	1.1314	Non-allergen	Non-toxin	-0.03	0.12	-0.13	1	863.11
		ISGVTVTLK	HLA-A*03:01	926	0.5036	0.15548	Antigen	1.1371	Non-allergen	Non-toxin	0.09	1.13	-0.46	1	917.25
		KSDEQASPK	HLA-A*03:01	130	0.8547	-0.11412	Antigen	1.7391	Non-allergen	Non-toxin	-0.51	-2.19	1.37	0	989.16
		VTSGNDTEK	HLA-A*03:01	977	1.3119	0.08624	Antigen	2.012	Non-allergen	Non-toxin	-0.33	-1.42	0.8	-1	950.09
		ETVSHVGNK	HLA-A*03:01	410	1.4944	-0.05789	Antigen	0.5368	Non-allergen	Non-toxin	-0.22	-0.84	0.29	0.5	970.18
		VFDNNTNTK	HLA-A*03:01	600	1.6768	0.04815	Antigen	1.352	Non-allergen	Non-toxin	-0.33	-1.37	0.2	0	1052.23
		DVTNQYLQK	HLA-A*03:01	489	2.3012	-0.18723	Antigen	0.7695	Non-allergen	Non-toxin	-0.33	-1.32	0.07	0	1108.35
		NSLTNAKLK	HLA-A*03:01	435	2.6941	-0.12249	Antigen	1.1434	Non-allergen	Non-toxin	-0.29	-0.77	0.24	2	988.28
		KVDMQQLNQ	HLA-A*03:01	75	3.1999	-0.40448	Antigen	1.2106	Non-allergen	Non-toxin	-0.36	-1.28	0.24	0	1103.4
	A24	KYSLGDYVW	HLA-A*24:02	1013	0.084	0.01002	Antigen	0.4525	Non-allergen	Non-toxin	-0.05	-0.46	-0.56	0	1130.39
		DYLSLKSQI	HLA-A*24:02	273	0.5562	-0.59117	Antigen	0.6692	Non-allergen	Non-toxin	-0.14	-0.19	-0.1	0	1066.35
		RFNSVQMGI	HLA-A*24:02	348	0.6218	-0.36581	Antigen	0.7454	Non-allergen	Non-toxin	-0.12	0.08	-0.38	1	1051.36
		DYRVEFSNL	HLA-A*24:02	629	0.9136	0.12264	Antigen	1.2237	Non-allergen	Non-toxin	-0.26	-0.7	0.16	-1	1142.35
		ANNLITYTF	HLA-A*24:02	334	1.0024	0.17244	Antigen	0.8367	Non-allergen	Non-toxin	0.06	0.36	-1.03	0	1056.31
		YVVMVNTKF	HLA-A*24:02	517	1.3641	-0.22243	Antigen	0.5742	Non-allergen	Non-toxin	0.07	0.88	-0.87	1	1100.47
		KFSIRKYTV	HLA-A*24:02	22	1.5948	-0.05282	Antigen	0.9002	Non-allergen	Non-toxin	0.28	-0.4	0.09	3	1141.5
		FYKPTYNLG	HLA-A*24:02	898	2.2456	-0.05878	Antigen	0.5945	Non-allergen	Non-toxin	-0.07	-0.68	-0.68	1	1102.38
		AYVVMVNTK	HLA-A*24:02	516	3.9484	-0.05998	Antigen	0.4796	Non-allergen	Non-toxin	0.03	0.77	-0.64	1	1024.37
		VTDIKIYQV	HLA-A*24:02	462	4.6419	-0.0144	Antigen	1.2798	Non-allergen	Non-toxin	-0.01	0.5	-0.34	0	1078.41
										Non-toxin
	A26	YVVMVNTKF	HLA-A*26:01	517	0.0996	-0.22243	Antigen	0.5742	Non-allergen	Non-toxin	0.07	0.88	-0.87	1	1100.47
		NAKLKVQAY	HLA-A*26:01	439	0.4338	-0.3272	Antigen	1.3311	Non-allergen	Non-toxin	-0.22	-0.5	-0.02	2	1034.35
		NLSADLGIY	HLA-A*26:01	670	0.4693	0.10319	Antigen	0.7357	Non-allergen	Non-toxin	0.07	0.49	-0.52	-1	965.2
		AVTKEDGSY	HLA-A*26:01	612	0.4845	-0.15408	Antigen	0.5466	Non-allergen	Non-toxin	-0.21	-0.9	0.51	-1	969.13
		FTIKYSDTV	HLA-A*26:01	293	1.0297	-0.29173	Antigen	1.3224	Non-allergen	Non-toxin	-0.06	0.07	-0.29	0	1073.33
		ETVSHVGNK	HLA-A*26:01	410	1.0432	-0.05789	Antigen	0.5368	Non-allergen	Non-toxin	-0.22	-0.84	0.29	0.5	970.18
		NMTLDSGFY	HLA-A*26:01	1001	1.0563	-0.03569	Antigen	0.4038	Non-allergen	Non-toxin	-0.02	-0.19	-0.53	-1	1047.27
		NTRMRIAAV	HLA-A*26:01	229	1.307	0.07166	Antigen	0.7456	Non-allergen	Non-toxin	-0.26	0.11	0.02	2	1031.36
		NADSAYVVM	HLA-A*26:01	512	2.1664	-0.06569	Antigen	0.4577	Non-allergen	Non-toxin	0.03	0.53	-0.46	-1	969.19
		TPKYSLGDY	HLA-A*26:01	1011	2.1933	-0.2037	Antigen	0.7738	Non-allergen	Non-toxin	-0.18	-1.08	-0.06	0	1043.26
	B7	APKRLNTRM	HLA-B*07:02	224	0.0577	0.02819	Antigen	1.3117	Non-allergen	Non-toxin	-0.5	-1.24	0.58	3	1086.44
		SPKSTNEDL	HLA-B*07:02	136	0.0908	-0.1073	Antigen	1.2713	Non-allergen	Non-toxin	-0.37	-1.61	0.84	-1	990.15
		TPSGYTPTS	HLA-B*07:02	968	1.3968	0.02666	Antigen	0.6232	Non-allergen	Non-toxin	-0.11	-0.96	-0.32	0	910.06
		NADSAYVVM	HLA-B*07:02	512	1.4382	-0.06569	Antigen	0.4577	Non-allergen	Non-toxin	0.03	0.53	-0.46	-1	969.19
		DAKTESTTL	HLA-B*07:02	180	1.6252	-0.03373	Antigen	1.9205	Non-allergen	Non-toxin	0.27	-0.91	0.64	-1	965.14
		NTRMRIAAV	HLA-B*07:02	229	1.6673	0.07166	Antigen	0.7456	Non-allergen	Non-toxin	0.26	0.11	0.02	2	1031.36
		AAESTNKEL	HLA-B*07:02	52	1.797	-0.22576	Antigen	1.1616	Non-allergen	Non-toxin	-0.27	-0.94	0.7	-1	962.14
		TPEGYTPTT	HLA-B*07:02	747	1.862	0.11286	Antigen	0.7586	Non-allergen	Non-toxin	-0.14	-1.24	-0.1	-1	966.13
		TPTQVGSGT	HLA-B*07:02	863	2.044	-0.15168	Antigen	1.5761	Non-allergen	Non-toxin	-0.08	-0.51	-0.24	0	847.02
		TPSGYTPTQ	HLA-B*07:02	858	2.2119	0.02666	Antigen	0.7456	Non-allergen	Non-toxin	-0.16	-1.26	-0.33	0	951.12
	B8	NTRMRIAAV	HLA-B*08:01	229	0.034	0.07166	Antigen	0.7456	Non-allergen	Non-toxin	-0.26	0.11	0.02	2	1031.36
		DAKTESTTL	HLA-B*08:01	180	0.1135	0.03373	Antigen	1.9205	Non-allergen	Non-toxin	-0.27	-0.91	0.64	-1	965.14
		NAKLKVQAY	HLA-B*08:01	439	0.3803	-0.3272	Antigen	1.3311	Non-allergen	Non-toxin	-0.22	-0.5	-0.02	2	1034.35
		APKRLNTRM	HLA-B*08:01	224	0.592	0.02819	Antigen	1.3117	Non-allergen	Non-toxin	-0.5	-1.24	0.58	3	1086.44
		DYRVEFSNL	HLA-B*08:01	629	0.8399	0.12264	Antigen	1.2237	Non-allergen	Non-toxin	-0.26	-0.7	0.16	-1	1142.35
		DLQENKSVV	HLA-B*08:01	159	1.0821	-0.26165	Antigen	0.4547	Non-allergen	Non-toxin	-0.27	-0.72	0.54	-1	1031.26
		KFSIRKYTV	HLA-B*08:01	22	1.233	-0.05282	Antigen	0.9002	Non-allergen	Non-toxin	-0.28	-0.4	0.09	3	1141.5
		SPKSTNEDL	HLA-B*08:01	136	1.8109	-0.1073	Antigen	1.2713	Non-allergen	Non-toxin	-0.37	-1.61	0.84	-1	990.15
		IKDVKVTLL	HLA-B*08:01	1037	1.9469	-0.09612	Antigen	0.5794	Non-allergen	Non-toxin	-0.03	0.94	0.02	1	1028.44
		RLNTRMRIA	HLA-B*08:01	227	2.3777	0.0435	Antigen	0.0435	Non-allergen		-0.48	-0.63	0.38	3	1130.5
	B27	KRLNTRMRI	HLA-B*27:05	226	0.222	-0.04155	Antigen	1.1565	Non-allergen	Non-toxin	-0.63	-1.27	0.77	4	1187.6
		NRLNKFSIR	HLA-B*27:05	18	0.856	-0.17177	Antigen	1.0256	Non-allergen	Non-toxin	-0.48	-1.07	0.4	3	1147.47
		TRMRIAAVQ	HLA-B*27:05	230	2.161	0.21865	Antigen	0.5553	Non-allergen	Non-toxin	-0.26	0.11	0.02	2	1045.39
		RENKTAITR	HLA-B*27:05	4	2.551	-0.00947	Antigen	0.4468	Non-allergen	Non-toxin	-0.58	-1.67	1.01	2	1088.35
		YRVEFSNLP	HLA-B*27:05	630	3.365	0.06048	Antigen	0.9686	Non-allergen	Non-toxin	-0.18	-0.49	-0.18	0	1124.38
		MRIAAVQPS	HLA-B*27:05	232	3.629	0.05529	Antigen	1.0319	Non-allergen	Non-toxin	-0.08	0.42	-0.23	1	972.29
		SKNDVEFNV	HLA-B*27:05	370	4.146	0.24969	Antigen	1.2062	Non-allergen	Non-toxin	-0.25	-0.83	0.47	-1	1051.24
		IKDVKVTLL	HLA-B*27:05	1037	4.337	-0.09612	Antigen	0.5794	Non-allergen	Non-toxin	-0.03	0.94	0.02	1	1028.44
		TKTTANIQY	HLA-B*27:05	385	4.759	0.12831	Antigen	0.8519	Non-allergen	Non-toxin	-0.22	-0.89	-0.27	1	1039.28
		AKLKVQAYH	HLA-B*27:05	440	4.808	-0.25858	Antigen	1.0553	Non-allergen	Non-toxin	-0.19	-0.47	-0.1	2.5	1057.39
	B39	LKNENGEVL	HLA-B*39:01	823	0.207	0.23287	Antigen	0.8281	Non-allergen	Non-toxin	-0.21	-0.72	0.48	-1	1015.27
		LKDENDKVL	HLA-B*39:01	933	0.314	-0.03535	Antigen	0.5137	Non-allergen	Non-toxin	-0.37	-1.11	1.12	-1	1073.34
		IKDVKVTLL	HLA-B*39:01	1037	0.325	-0.09612	Antigen	0.5794	Non-allergen	Non-toxin	-0.03	0.94	0.02	1	1028.44
		NQEALQPDL	HLA-B*39:01	152	0.52	-0.04437	Antigen	1.0695	Non-allergen	Non-toxin	-0.24	-1.08	0.28	-2	1027.23
		NADSAYVVM	HLA-B*39:01	512	0.577	-0.06569	Antigen	0.4577	Non-allergen	Non-toxin	0.03	0.53	-0.46	-1	969.19
		SESPTLVQM	HLA-B*39:01	530	0.62	-0.07034	Antigen	0.5002	Non-allergen	Non-toxin	-0.08	-0.11	-0.13	-1	991.25
		SKNDVEFNV	HLA-B*39:01	370	1.193	0.24969	Antigen	1.2062	Non-allergen	Non-toxin	-0.25	-0.83	0.47	-1	1051.24
		IKYSDTVQV	HLA-B*39:01	295	1.32	-0.14237	Antigen	1.0738	Non-allergen	Non-toxin	-0.12	-0.09	-0.11	0	1052.32
		DAKTESTTL	HLA-B*39:01	180	1.556	-0.03373	Antigen	1.9205	Non-allergen	Non-toxin	-0.27	-0.91	0.64	-1	965.14
		TEAKNVNDL	HLA-B*39:01	242	1.743	-0.16424	Antigen	1.0476	Non-allergen	Non-toxin	-0.29	-0.98	0.58	-1	1003.2
	B44	SESPTLVQM	HLA-B*40:01	530	0.026	-0.07034	Antigen	0.5002	Non-allergen	Non-toxin	-0.08	-0.11	-0.13	-1	991.25
		TEAKNVNDL	HLA-B*40:01	242	0.119	-0.16424	Antigen	1.0476	Non-allergen	Non-toxin	-0.29	-0.98	0.58	-1	1003.2
		QENKSVVNV	HLA-B*40:01	161	0.236	-0.31028	Antigen	0.5927	Non-allergen	Non-toxin	-0.26	-0.68	0.27	0	1016.25
		NEELDSNGL	HLA-B*40:01	651	0.559	-0.09845	Antigen	1.4949	Non-allergen	Non-toxin	-0.25	-1.23	0.68	-3	990.12
		IEKESVQST	HLA-B*40:01	111	1.712	-0.28591	Antigen	1.0214	Non-allergen	Non-toxin	-0.27	-0.89	0.68	-1	1020.23
		SQITVDDKV	HLA-B*40:01	279	1.829	0.03606	Antigen	0.8785	Non-allergen	Non-toxin	0.21	-0.33	0.48	-1	1004.23
		QEAKAAEST	HLA-B*40:01	48	1.913	-0.14153	Antigen	1.5705	Non-allergen	Non-toxin	-0.3	-1.17	0.84	-1	934.08
		LKNENGEVL	HLA-B*40:01	823	2.14	0.23287	Antigen	0.8281	Non-allergen	Non-toxin	-0.21	-0.72	0.48	-1	1015.27
		LKDENDKVL	HLA-B*40:01	933	2.336	-0.03535	Antigen	0.5137	Non-allergen	Non-toxin	-0.37	-1.11	1.12	-1	1073.34
		IKDVKVTLL	HLA-B*40:01	1037	2.377	-0.09612	Antigen	0.5794	Non-allergen	Non-toxin	-0.03	0.94	0.02	1	1028.44
	B58	KYSLGDYVW	HLA-B*58:01	1013	0.78	0.01002	Antigen	0.4525	Non-allergen	Non-toxin	-0.05	-0.46	-0.56	0	1130.39
		LSLKSQITV	HLA-B*58:01	275	0.82	-0.35574	Antigen	0.8949	Non-allergen	Non-toxin	-0.02	0.73	-0.39	1	988.33
		YVVMVNTKF	HLA-B*58:01	517	1.277	-0.22243	Antigen	0.5742	Non-allergen	Non-toxin	0.07	0.88	-0.87	1	1100.47
		ITSNTTLTV	HLA-B*58:01	251	1.513	0.02745	Antigen	0.4761	Non-allergen	Non-toxin	0.02	0.6	-0.69	0	949.2
		ANNLITYTF	HLA-B*58:01	334	1.553	0.17244	Antigen	0.8367	Non-allergen	Non-toxin	0.06	0.36	-1.03	0	1056.31
		VTDIKIYQV	HLA-B*58:01	462	2.287	-0.0144	Antigen	1.2798	Non-allergen	Non-toxin	-0.01	0.5	-0.34	0	1078.41
		SGDYFTIKY	HLA-B*58:01	289	3.063	0.14034	Antigen	1.6238	Non-allergen	Non-toxin	-0.08	-0.51	-0.33	0	1093.32
		KTESTTLNV	HLA-B*58:01	182	3.639	-0.07277	Antigen	1.7225	Non-allergen	Non-toxin	-0.23	-0.64	0.22	0	992.22
		VGNKENPGY	HLA-B*58:01	415	3.914	-0.11725	Antigen	0.5214	Non-allergen	Non-toxin	-0.24	-1.54	0.29	0	977.17
		KTTANIQYP	HLA-B*58:01	386	4.685	0.07103	Antigen	0.6831	Non-allergen	Non-toxin	-0.21	-0.99	-0.22	1	1035.29
	B62	NAKLKVQAY	HLA-B*15:01	439	0.422	-0.3272	Antigen	1.3311	Non-allergen	Non-toxin	-0.22	-0.5	-0.02	2	1034.35
		AVTKEDGSY	HLA-B*15:01	612	0.526	-0.15408	Antigen	0.5466	Non-allergen	Non-toxin	-0.21	-0.9	0.51	-1	969.13
		YVVMVNTKF	HLA-B*15:01	517	0.549	-0.22243	Antigen	0.5742	Non-allergen	Non-toxin	0.07	0.88	-0.87	1	1100.47
		QMGINYSIY	HLA-B*15:01	353	1.075	0.07328	Antigen	1.4888	Non-allergen	Non-toxin	0.04	0.01	-0.98	0	1088.38
		SESPTLVQM	HLA-B*15:01	530	1.633	-0.07034	Antigen	0.5002	Non-allergen	Non-toxin	-0.08	-0.11	-0.13	-1	991.25
		NLSADLGIY	HLA-B*15:01	670	1.651	0.10319	Antigen	0.7357	Non-allergen	Non-toxin	0.07	0.49	-0.52	-1	965.2
		GNKENPGYY	HLA-B*15:01	416	1.725	0.04045	Antigen	0.4748	Non-allergen	Non-toxin	-0.3	-2.16	0.2	0	1041.21
		VGNKENPGY	HLA-B*15:01	415	1.977	-0.11725	Antigen	0.5214	Non-allergen	Non-toxin	-0.24	-1.54	0.29	0	977.17
		ANNLITYTF	HLA-B*15:01	334	2.641	0.17244	Antigen	0.8367	Non-allergen	Non-toxin	0.06	0.36	-1.03	0	1056.31
		SGGAGQEVY	HLA-B*15:01	562	2.716	0.08295	Antigen	2.6468	Non-allergen	Non-toxin	-0.03	-0.48	-0.09	-1	867.01
O86489	A1	TSQNVTVDY	HLA-A*01:01	415	0.118	0.08043	Antigen	1.3552	Non-allergen	Non-toxin	-0.17	-0.62	-0.27	-1	1026.19
		KGDTMTINY	HLA-A*01:01	323	0.311	0.02034	Antigen	1.8025	Non-allergen	Non-toxin	-0.18	-0.84	0	0	1042.3
		NTDSQPEAK	HLA-A*01:01	97	0.617	-0.17515	Antigen	1.5516	Non-allergen	Non-toxin	-0.45	-2.13	0.98	-1	989.12
		TVKPEEKLY	HLA-A*01:01	600	0.734	-0.07789	Antigen	0.6551	Non-allergen	Non-toxin	-0.29	-1.16	0.67	0	1106.41
		IAGSQVDDY	HLA-A*01:01	468	0.822	-0.19773	Antigen	0.548	Non-allergen	Non-toxin	-0.08	-0.28	0.04	-2	967.12
		TSEPSTSEI	HLA-A*01:01	171	1.062	-0.18434	Antigen	0.8616	Non-allergen	Non-toxin	-0.19	-0.88	0.48	-2	950.08
		DIKSRLTLY	HLA-A*01:01	382	1.141	-0.17023	Antigen	0.8211	Non-allergen	Non-toxin	-0.25	-0.29	0.13	1	1108.43
		TTETKPQNI	HLA-A*01:01	123	1.688	-0.25042	Antigen	1.449	Non-allergen	Non-toxin	-0.33	-1.51	0.38	0	1031.26
		ATKQITYTF	HLA-A*01:01	365	1.763	-0.00086	Antigen	0.6243	Non-allergen	Non-toxin	-0.08	-0.19	-0.57	1	1072.35
		KQTIEQQIY	HLA-A*01:01	445	1.886	0.11498	Antigen	0.8527	Non-allergen	Non-toxin	-0.28	-1.21	0.03	0	1150.44
	A2	KLDEDKQTI	HLA-A*02:01	440	0.059	-0.14853	Antigen	0.6293	Non-allergen	Non-toxin	-0.43	-1.58	1.24	-1	1089.34
		QTIEQQIYV	HLA-A*02:01	446	0.363	0.03227	Antigen	0.8937	Non-allergen	Non-toxin	-0.09	-0.31	-0.47	-1	1121.4
		KVTKQTIKV	HLA-A*02:01	285	0.903	-0.29434	Antigen	0.9424	Non-allergen	Non-toxin	-0.28	-0.41	0.4	3	1044.44
		SLNLTFATA	HLA-A*02:01	403	1.275	0.19044	Antigen	1.1446	Non-allergen	Non-toxin	0.1	0.92	-0.82	0	937.18
		KVDIAGSQV	HLA-A*02:01	465	1.697	0.00382	Antigen	1.3515	Non-allergen	Non-toxin	-0.06	0.29	0.13	0	916.17
		FAVAQPAAV	HLA-A*02:01	267	1.913	-0.01459	Antigen	0.7861	Non-allergen	Non-toxin	0.21	1.48	-0.81	0	873.13
		GLKDGETYT	HLA-A*02:01	662	2.708	0.11017	Antigen	1.266	Non-allergen	Non-toxin	-0.21	-1.18	0.46	-1	983.17
		TVGTASILV	HLA-A*02:01	29	3.004	0.03827	Antigen	0.8411	Non-allergen	Non-toxin	0.24	1.77	-0.84	0	860.15
		KTATEDTSV	HLA-A*02:01	142	3.039	0.10624	Antigen	1.4951	Non-allergen	Non-toxin	-0.27	-0.87	0.68	-1	951.11
		SVAPKRVNA	HLA-A*02:01	255	3.128	-0.12868	Antigen	1.4439	Non-allergen	Non-toxin	-0.25	-0.26	0.28	2	941.21
	A3	SQPQPTPSK	HLA-A*03:01	195	0.387	-0.20044	Antigen	1.114	Non-allergen	Non-toxin	-0.38	-2	0.4	1	969.18
		FTIDNKVKK	HLA-A*03:01	315	0.628	-0.23494	Antigen	1.0739	Non-allergen	Non-toxin	-0.33	-0.88	0.67	2	1092.43
		NTNNDVTTK	HLA-A*03:01	160	1.096	0.10729	Antigen	2.0046	Non-allergen	Non-toxin	-0.42	-1.76	0.43	0	1006.16
		QQIYVNPLK	HLA-A*03:01	450	1.114	0.05775	Antigen	0.4393	Non-allergen	Non-toxin	-0.15	-0.53	-0.42	1	1102.44
		ETKPQNIEK	HLA-A*03:01	125	1.37	-0.02923	Antigen	1.0159	Non-allergen	Non-toxin	-0.48	-2.18	1.13	0	1086.34
		QTIKVGDGK	HLA-A*03:01	289	1.402	-0.06318	Antigen	1.5187	Non-allergen	Non-toxin	-0.24	-0.84	0.61	1	945.22
		VAPKRVNAK	HLA-A*03:01	256	2.079	-0.11394	Antigen	1.717	Non-allergen	Non-toxin	-0.34	-0.6	0.58	3	982.31
		NVTATTETK	HLA-A*03:01	119	2.359	0.23349	Antigen	1.4847	Non-allergen	Non-toxin	-0.25	-0.86	0.29	0	964.16
		TTTTDASGK	HLA-A*03:01	761	2.379	-0.00973	Antigen	2.3502	Non-allergen	Non-toxin	-0.27	-1.07	0.47	0	881.02
		ESTSSSTQK	HLA-A*03:01	107	2.391	-0.50562	Antigen	2.2422	Non-allergen	Non-toxin	-0.42	-1.72	0.73	0	954.07
	A24	QYEDVTSQF	HLA-A*24:02	516	0.031	-0.07574	Antigen	0.6071	Non-allergen	Non-toxin	-0.22	-1.09	0	-2	1116.27
		KYSLGDYVW	HLA-A*24:02	830	0.105	0.01002	Antigen	0.4525	Non-allergen	Non-toxin	-0.05	-0.46	-0.56	0	1130.39
		KYEDIKSRL	HLA-A*24:02	379	0.245	-0.12796	Antigen	1.252	Non-allergen	Non-toxin	-0.48	-1.46	1.04	1	1151.45
		ATKQITYTF	HLA-A*24:02	365	0.347	-0.00086	Antigen	0.6243	Non-allergen	Non-toxin	-0.08	-0.19	-0.57	1	1072.35
		KFSIRKYTV	HLA-A*24:02	22	1.441	-0.05282	Antigen	0.9002	Non-allergen	Non-toxin	-0.28	-0.4	0.09	3	1141.5
		KLDEDKQTI	HLA-A*24:02	440	2.574	-0.14853	Antigen	0.6293	Non-allergen	Non-toxin	-0.43	-1.58	1.24	-1	1089.34
		NETSLNLTF	HLA-A*24:02	400	3.129	-0.15744	Antigen	1.605	Non-allergen	Non-toxin	-0.09	-0.26	-0.36	-1	1038.25
		SQPQPTPSK	HLA-A*24:02	195	3.337	-0.20044	Antigen	1.114	Non-allergen	Non-toxin	-0.38	-2	0.4	1	969.18
		KRVNAKMRF	HLA-A*24:02	259	3.682	-0.27597	Antigen	1.5958	Non-allergen	Non-toxin	-0.52	-1.07	0.71	4	1149.54
		NGSNNATLF	HLA-A*24:02	1137	3.885	-0.0034	Antigen	0.5767	Non-allergen	Non-toxin	-0.09	-0.44	-0.48	0	937.1
	A26	DIKSRLTLY	HLA-A*26:01	382	0.022	-0.17023	Antigen	0.8211	Non-allergen	Non-toxin	-0.25	-0.29	0.13	1	1108.43
		TVKPEEKLY	HLA-A*26:01	600	0.139	-0.07789	Antigen	0.6551	Non-allergen	Non-toxin	-0.29	-1.16	0.67	0	1106.41
		ATKQITYTF	HLA-A*26:01	365	0.2	-0.00086	Antigen	0.6243	Non-allergen	Non-toxin	-0.08	-0.19	-0.57	1	1072.35
		QTIEQQIYV	HLA-A*26:01	446	0.438	0.03227	Antigen	0.8937	Non-allergen	Non-toxin	-0.09	-0.31	-0.47	-1	1121.4
		TSQNVTVDY	HLA-A*26:01	415	1.098	0.08043	Antigen	1.3552	Non-allergen	Non-toxin	-0.17	-0.62	-0.27	-1	1026.19
		QYEDVTSQF	HLA-A*26:01	516	1.327	-0.07574	Antigen	0.6071	Non-allergen	Non-toxin	-0.22	-1.09	0	-2	1116.27
		FTIDNKVKK	HLA-A*26:01	315	1.507	-0.23494	Antigen	1.0739	Non-allergen	Non-toxin	-0.33	-0.88	0.67	2	1092.43
		DKATKQITY	HLA-A*26:01	363	1.531	-0.13228	Antigen	0.6067	Non-allergen	Non-toxin	-0.33	-1.24	0.42	1	1067.33
		DSNGSSVTV	HLA-A*26:01	693	1.544	-0.22731	Antigen	2.6283	Non-allergen	Non-toxin	-0.12	-0.23	0.08	-1	864.98
		ETKPQNIEK	HLA-A*26:01	125	1.579	-0.02923	Antigen	1.0159	Non-allergen	Non-toxin	-0.48	-2.18	1.13	0	1086.34
	B7	APKRVNAKM	HLA-B*07:02	257	0.028	-0.07679	Antigen	1.5164	Non-allergen	Non-toxin	-0.37	-0.86	0.6	3	1014.37
		QPQPTPSKV	HLA-B*07:02	196	0.145	-0.28702	Antigen	1.1603	Non-allergen	Non-toxin	-0.29	-1.44	0.2	1	981.24
		TPAGYTPTV	HLA-B*07:02	786	0.194	0.09306	Antigen	0.9088	Non-allergen	Non-toxin	0.03	-0.11	-0.61	0	906.12
		YPDGTTKSV	HLA-B*07:02	642	0.201	-0.16302	Antigen	0.9941	Non-allergen	Non-toxin	-0.2	-0.97	0.19	0	967.16
		KPSTDKTAT	HLA-B*07:02	137	0.684	-0.14042	Antigen	0.9594	Non-allergen	Non-toxin	-0.39	-1.56	0.84	1	948.15
		TPTVKNTTA	HLA-B*07:02	791	0.704	-0.10651	Antigen	0.6356	Non-allergen	Non-toxin	-0.19	-0.64	-0.04	1	932.16
		TPSKVDNQV	HLA-B*07:02	200	0.799	-0.28276	Antigen	1.2454	Non-allergen	Non-toxin	-0.29	-1.01	0.37	0	987.2
		KPSTSEPST	HLA-B*07:02	168	1.157	-0.18751	Antigen	1.1199	Non-allergen	Non-toxin	-0.33	-1.6	0.68	0	933.09
		KPMSTTKDH	HLA-B*07:02	1114	1.211	-0.31817	Antigen	0.6617	Non-allergen	Non-toxin	-0.42	-1.82	0.74	1.5	1044.31
		SVAPKRVNA	HLA-B*07:02	255	1.269	-0.12868	Antigen	1.4439	Non-allergen	Non-toxin	-0.25	-0.26	0.28	2	941.21
	B8	ELKNNPEKL	HLA-B*08:01	224	0.242	-0.13475	Antigen	0.7169	Non-allergen	Non-toxin	-0.41	-1.76	0.98	0	1084.37
		YPDGTTKSV	HLA-B*08:01	642	0.577	-0.16302	Antigen	0.9941	Non-allergen	Non-toxin	-0.2	-0.97	0.19	0	967.16
		APKRVNAKM	HLA-B*08:01	257	0.623	-0.07679	Antigen	1.5164	Non-allergen	Non-toxin	-0.37	-0.86	0.6	3	1014.37
		TPTVKNTTA	HLA-B*08:01	791	0.712	-0.10651	Antigen	0.6356	Non-allergen	Non-toxin	-0.19	-0.64	-0.04	1	932.16
		SVAPKRVNA	HLA-B*08:01	255	0.837	-0.12868	Antigen	1.4439	Non-allergen	Non-toxin	-0.25	-0.26	0.28	2	941.21
		KFSIRKYTV	HLA-B*08:01	22	0.989	-0.05282	Antigen	0.9002	Non-allergen	Non-toxin	-0.28	-0.4	0.09	3	1141.5
		ATKQITYTF	HLA-B*08:01	365	1.286	-0.00086	Antigen	0.6243	Non-allergen	Non-toxin	-0.08	-0.19	-0.57	1	1072.35
		EQQIYVNPL	HLA-B*08:01	449	1.332	0.11964	Antigen	0.7245	Non-allergen	Non-toxin	-0.1	-0.49	-0.42	-1	1103.38
		QPQPTPSKV	HLA-B*08:01	196	1.471	-0.28702	Antigen	1.1603	Non-allergen	Non-toxin	-0.29	-1.44	0.2	1	981.24
		NPIKKETNT	HLA-B*08:01	90	1.516	-0.26057	Antigen	0.5918	Non-allergen	Non-toxin	-0.42	-1.87	0.76	1	1044.3
	B27	KRVNAKMRF	HLA-B*27:05	259	0.056	-0.27597	Antigen	1.6101	Non-allergen	Non-toxin	-0.52	-1.07	0.71	4	1149.54
		NRLNKFSIR	HLA-B*27:05	18	0.856	-0.17177	Antigen	1.0256	Non-allergen	Non-toxin	-0.48	-1.07	0.4	3	1147.47
		SQPQPTPSK	HLA-B*27:05	195	2.833	-0.20044	Antigen	1.114	Non-allergen	Non-toxin	-0.38	-2	0.4	1	969.18
		QQIYVNPLK	HLA-B*27:05	450	2.874	0.05775	Antigen	0.4393	Non-allergen	Non-toxin	-0.15	-0.53	-0.42	1	1102.44
		QYEDVTSQF	HLA-B*27:05	516	3.19	-0.07574	Antigen	0.6071	Non-allergen	Non-toxin	-0.22	-1.09	0	-2	1116.27
		KYEDIKSRL	HLA-B*27:05	379	3.407	-0.12796	Antigen	1.252	Non-allergen	Non-toxin	-0.48	-1.46	1.04	1	1151.45
		YRFDNLDSG	HLA-B*27:05	880	3.77	-0.03436	Antigen	0.74	Non-allergen	Non-toxin	-0.31	-1.21	0.32	-1	1086.24
		KQTIEQQIY	HLA-B*27:05	445	4.415	0.11498	Antigen	0.8527	Non-allergen	Non-toxin	-0.28	-1.21	0.03	0	1150.44
		ATKQITYTF	HLA-B*27:05	365	4.482	-0.00086	Antigen	0.6243	Non-allergen	Non-toxin	-0.08	-0.19	-0.57	1	1072.35
		NETSLNLTF	HLA-B*27:05	400	5.301	-0.15744	Antigen	1.605	Non-allergen	Non-toxin	-0.09	-0.26	-0.36	-1	1038.25
	B39	YPDGTTKSV	HLA-B*39:01	642	0.247	-0.16302	Antigen	0.9941	Non-allergen	Non-toxin	-0.2	-0.97	0.19	0	967.16
		EKDSNGSSV	HLA-B*39:01	691	0.468	-0.36995	Antigen	2.7334	Non-allergen	Non-toxin	-0.35	-1.44	0.96	-1	922.03
		EQQIYVNPL	HLA-B*39:01	449	0.483	0.11964	Antigen	0.7245	Non-allergen	Non-toxin	-0.1	-0.49	-0.42	-1	1103.38
		NKVKKGDTM	HLA-B*39:01	319	0.645	-0.3403	Antigen	1.1458	Non-allergen	Non-toxin	-0.43	-1.52	1	2	1020.34
		TPAGYTPTV	HLA-B*39:01	786	0.667	0.09306	Antigen	0.9088	Non-allergen	Non-toxin	0.03	-0.11	-0.61	0	906.12
		NETSLNLTF	HLA-B*39:01	400	0.992	-0.15744	Antigen	1.605	Non-allergen	Non-toxin	-0.09	-0.26	-0.36	-1	1038.25
		QPQPTPSKV	HLA-B*39:01	196	1.515	-0.28702	Antigen	1.1603	Non-allergen	Non-toxin	-0.29	-1.44	0.2	1	981.24
		DKQTIEQQI	HLA-B*39:01	444	1.591	0.05987	Antigen	1.2024	Non-allergen	Non-toxin	-0.36	-1.46	0.62	-1	1102.35
		QYEDVTSQF	HLA-B*39:01	516	1.771	-0.07574	Antigen	0.6071	Non-allergen	Non-toxin	-0.22	-1.09	0	-2	1116.27
		IKLGNGSTI	HLA-B*39:01	479	1.971	-0.06084	Antigen	1.4062	Non-allergen	Non-toxin	0.01	0.34	-0.26	1	902.2
	B44	TEFTIDNKV	HLA-B*40:01	313	0.253	0.09608	Antigen	0.4943	Non-allergen	Non-toxin	-0.17	-0.48	0.29	-1	1066.3
		NETSLNLTF	HLA-B*40:01	400	0.305	-0.15744	Antigen	1.605	Non-allergen	Non-toxin	-0.09	-0.26	-0.36	-1	1038.25
		EDIKSRLTL	HLA-B*40:01	381	1.071	-0.27286	Antigen	0.9691	Non-allergen	Non-toxin	-0.32	-0.53	0.72	0	1074.37
		GELDIAQGT	HLA-B*40:01	560	1.383	0.10719	Antigen	0.5414	Non-allergen	Non-toxin	-0.04	-0.21	0.19	-2	903.09
		AENTSTENA	HLA-B*40:01	53	1.609	-0.00688	Antigen	1.843	Non-allergen	Non-toxin	-0.29	-1.4	0.54	-2	936.01
		SETENNSTT	HLA-B*40:01	76	1.717	-0.01598	Antigen	2.0949	Non-allergen	Non-toxin	-0.4	-1.97	0.64	-2	982.04
		YEDIKSRLT	HLA-B*40:01	380	1.82	-0.18741	Antigen	0.7612	Non-allergen	Non-toxin	-0.37	-1.1	0.67	0	1124.38
		IEQQIYVNP	HLA-B*40:01	448	2.472	0.00302	Antigen	0.7436	Non-allergen	Non-toxin	-0.08	-0.41	-0.42	-1	1103.38
		EQQIYVNPL	HLA-B*40:01	449	2.743	0.11964	Antigen	0.7245	Non-allergen	Non-toxin	-0.1	-0.49	-0.42	-1	1103.38
		IENSQPQPT	HLA-B*40:01	192	2.985	-0.39605	Antigen	0.8225	Non-allergen	Non-toxin	-0.28	-1.58	0.19	-1	1013.2
	B58	ATKQITYTF	HLA-B*58:01	365	0.109	-0.00086	Antigen	0.6243	Non-allergen	Non-toxin	-0.08	-0.19	-0.57	1	1072.35
		KYSLGDYVW	HLA-B*58:01	830	0.78	0.01002	Antigen	0.4525	Non-allergen	Non-toxin	-0.05	-0.46	-0.56	0	1130.39
		TVKPEEKLY	HLA-B*58:01	600	1.794	-0.07789	Antigen	0.6551	Non-allergen	Non-toxin	-0.29	-1.16	0.67	0	1106.41
		QTIEQQIYV	HLA-B*58:01	446	2.028	0.03227	Antigen	0.8937	Non-allergen	Non-toxin	-0.09	-0.31	-0.47	-1	1121.4
		QYEDVTSQF	HLA-B*58:01	516	2.036	-0.07574	Antigen	0.6071	Non-allergen	Non-toxin	-0.22	-1.09	0	-2	1116.27
		KGDTMTINY	HLA-B*58:01	323	2.077	0.02034	Antigen	1.8025	Non-allergen	Non-toxin	-0.18	-0.84	0	0	1042.3
		TSQNVTVDY	HLA-B*58:01	415	2.273	0.08043	Antigen	1.3552	Non-allergen	Non-toxin	-0.17	-0.62	-0.27	-1	1026.19
		GGLKDGETY	HLA-B*58:01	661	2.703	-0.05992	Antigen	1.1754	Non-allergen	Non-toxin	-0.18	-1.14	0.5	-1	939.12
		KQTIEQQIY	HLA-B*58:01	445	3.116	0.11498	Antigen	0.8527	Non-allergen	Non-toxin	-0.28	-1.21	0.03	0	1150.44
	B62	KQTIEQQIY	HLA-B*15:01	445	0.069	0.11498	Antigen	0.8527	Non-allergen	Non-toxin	-0.28	-1.21	0.03	0	1150.44
		ATKQITYTF	HLA-B*15:01	365	0.127	-0.00086	Antigen	0.6243	Non-allergen	Non-toxin	-0.08	-0.19	-0.57	1	1072.35
		TVKPEEKLY	HLA-B*15:01	600	0.184	-0.07789	Antigen	0.6551	Non-allergen	Non-toxin	-0.29	-1.16	0.67	0	1106.41
		SQYEDVTSQ	HLA-B*15:01	515	1.307	0.09611	Antigen	1.1366	Non-allergen	Non-toxin	-0.32	-1.49	0.31	-2	1056.17
		TSQNVTVDY	HLA-B*15:01	415	1.613	0.08043	Antigen	1.3552	Non-allergen	Non-toxin	-0.17	-0.62	-0.27	-1	1026.19
		DIKSRLTLY	HLA-B*15:01	382	1.763	-0.17023	Antigen	0.8211	Non-allergen	Non-toxin	-0.25	-0.29	0.13	1	1108.43
		GGLKDGETY	HLA-B*15:01	661	1.812	-0.05992	Antigen	1.1754	Non-allergen	Non-toxin	-0.18	-1.14	0.5	-1	939.12
		SQPQPTPSK	HLA-B*15:01	195	2.682	-0.20044	Antigen	1.114	Non-allergen	Non-toxin	-0.38	-2	0.4	1	969.18
		DKATKQITY	HLA-B*15:01	363	2.877	-0.13228	Antigen	0.6067	Non-allergen	Non-toxin	-0.33	-1.24	0.42	1	1067.33
		IQTKPTTPQ	HLA-B*15:01	179	3.673	-0.15238	Antigen	0.6205	Non-allergen	Non-toxin	-0.27	-1.3	0.04	1	1013.29
