# Supplementary material for: Development of a Conserved Chimeric Vaccine for Induction of Strong Immune Response against Staphylococcus aureus Using Immunoinformatics Approaches
Source: Vaccines (Basel). 2021 Sep 18;9(9):1038. doi: 10.3390/vaccines9091038 (PMC8470666; doi:10.3390/vaccines9091038)
Supplement: Supplementary file 1 [file vaccines-09-01038-s001.zip › Table S4.xlsx]

## Sheet: Sheet1
Table S4. Predicted HTL epitopes from S. aureus cell wall adherence proteins, SdrD and SdrE with their corresponding MHC Class II alleles and their immunogenic properties. The final selected epitopes to design multi-epitope vaccine construct from proteins has been highlighted in green colour.
Uniprot_ID	Epitope	Percentile_Rank	MHC II ALLELES	Peptide Position	Smm align IC50 value	Antigencity	Antigencity Score	Allergicity	Toxicity	Hydrophobicity	Hydropathicity	Hydrophilicity	Charge	Mol wt.
O86488	KRLNTRMRIAAVQPS	0.11	HLA-DQA1*01:02/DQB1*06:02	226-240	30	Antigen	0.9801	Non allergen	Non toxin	-0.38	-0.63	0.33	4	1741.3
	AQDYLSLKSQITVDD	0.1	HLA-DRB1*01:01	271-285	3	Antigen	0.6760	Non allergen	Non toxin	-0.18	-0.46	0.19	-2	1696.06
	PAQDYLSLKSQITVD	0.1	HLA-DRB1*01:01	270-284	3	Antigen	0.5451	Non allergen	Non toxin	-0.14	-0.33	-0.01	-1	1678.09
	QDYLSLKSQITVDDK	0.1	HLA-DRB1*01:01	272-286	3	Antigen	0.7145	Non allergen	Non toxin	-0.27	-0.84	0.43	-1	1753.16
	VPAQDYLSLKSQITV	0.1	HLA-DRB1*01:01	269-283	3	Antigen	0.5008	Non allergen	Non toxin	-0.06	0.18	-0.31	0	1662.14
	APKRLNTRMRIAAVQ	0.2	HLA-DQA1*01:02/DQB1*06:02	224-238	36	Antigen	0.8075	Non allergen	Non toxin	-0.34	-0.46	0.27	4	1725.3
	PTLVQMATLSSTGNK	0.2	HLA-DRB1*04:01	533-547	43	Antigen	0.7491	Non allergen	Non toxin	-0.09	-0.07	-0.27	1	1548.01
	NSESPTLVQMATLSS	0.24	HLA-DRB1*04:01	529-543	46	Antigen	0.4309	Non allergen	Non toxin	-0.09	-0.08	-0.21	-1	1564.94
	SESPTLVQMATLSST	0.24	HLA-DRB1*04:01	530-544	46	Antigen	0.4238	Non allergen	Non toxin	-0.06	0.11	-0.25	-1	1551.94
	TAPKRLNTRMRIAAV	0.59	HLA-DQA1*01:02/DQB1*06:02	223-237	36	Antigen	0.8517	Non allergen	Non toxin	-0.31	-0.27	0.23	4	1698.27
O86489	DTEFTIDNKVKKGDT	0.88	HLA-DRB1*03:01	312-326	88	Antigen	1.2192	Non-allergen	Non-toxin	-0.35	-1.35	0.95	-1	1711.07
	AKMRFAVAQPAAVAS	0.03	HLA-DRB1*01:01	263 - 277	11	Antigen	0.8973	Non-allergen	Non-toxin	-0.03	0.64	-0.22	2	1518
	DKTATEDTSVILEEK	0.16	HLA-DQA1*04:01/DQB1*04:02	141 - 155	102	Antigen	0.4865	Non-allergen	Non-toxin	-0.28	-0.93	0.97	-3	1679.02
	TEFTIDNKVKKGDTM	0.87	HLA-DRB1*03:01	313 - 327	87	Antigen	1.0323	Non-allergen	Non-toxin	-0.28	-0.99	0.66	0	1727.18
	SENNGSNNATLFGGL	2.3	HLA-DQA1*01:02/DQB1*06:02	1134 - 1148	132	Antigen	0.5568	Non-allergen	Non-toxin	-0.1	-0.59	-0.17	-1	1494.76
	AKMRFAVAQPAAVAS	2.5	HLA-DRB5*01:01	263 - 277	50	Antigen	0.8973	Non-allergen	Non-toxin	-0.03	0.64	-0.22	2	1518
	ENNGSNNATLFGGLF	2.7	HLA-DQA1*01:02/DQB1*06:02	1135 - 1149	143	Antigen	0.4028	Non-allergen	Non-toxin	-0.04	-0.35	-0.36	-1	1554.86
	YNYAGYSNFIVTSND	2.9	HLA-DRB1*04:05	579 - 593	99	Antigen	0.4292	Non-allergen	Non-toxin	-0.07	-0.49	-0.63	-1	1728.01
