# Supplementary material for: Development of a Conserved Chimeric Vaccine for Induction of Strong Immune Response against Staphylococcus aureus Using Immunoinformatics Approaches
Source: Vaccines (Basel). 2021 Sep 18;9(9):1038. doi: 10.3390/vaccines9091038 (PMC8470666; doi:10.3390/vaccines9091038)
Supplement: Supplementary file 1 [file vaccines-09-01038-s001.zip › Table S5.xlsx]

## Sheet: Sheet1
Table S5. Final epitopes of the vaccine construct with their basic properties.
Epitope	position	Score	Antigencity	Antigencity Score	Allergicity	Toxicity
B-Cell
NEENKKVDAK	173	0.58	ANTIGEN	2.4006	NON-ALLERGEN	Non-Toxin
DTGGGDGTVK	593	0.58	ANTIGEN	4.1781	NON-ALLERGEN	Non-Toxin
CTL
SGGAGQEVY	562	1.841	ANTIGEN	2.6468	NON-ALLERGEN	Non-Toxin
TLKNENGEV	822	4.4391	ANTIGEN	1.4625	NON-ALLERGEN	Non-Toxin
VTSGNDTEK	977	1.3119	ANTIGEN	2.012	NON-ALLERGEN	Non-Toxin
DYRVEFSNL	629	0.9136	ANTIGEN	1.2237	NON-ALLERGEN	Non-Toxin
NTRMRIAAV	229	1.307	ANTIGEN	0.7456	NON-ALLERGEN	Non-Toxin
APKRLNTRM	224	0.0577	ANTIGEN	1.3117	NON-ALLERGEN	Non-Toxin
DAKTESTTL	180	0.1135	ANTIGEN	1.9205	NON-ALLERGEN	Non-Toxin
SKNDVEFNV	370	4.146	ANTIGEN	1.2062	NON-ALLERGEN	Non-Toxin
SQITVDDKV	279	1.829	ANTIGEN	0.8785	NON-ALLERGEN	Non-Toxin
SGDYFTIKY	289	3.063	ANTIGEN	1.6238	NON-ALLERGEN	Non-Toxin
KGDTMTINY	323	0.311	ANTIGEN	1.8025	NON-ALLERGEN	Non-Toxin
KTATEDTSV	142	3.039	ANTIGEN	1.4951	NON-ALLERGEN	Non-Toxin
NTNNDVTTK	160	1.096	ANTIGEN	2.0046	NON-ALLERGEN	Non-Toxin
KYSLGDYVW	830	0.105	ANTIGEN	0.4525	NON-ALLERGEN	Non-Toxin
TSQNVTVDY	415	1.098	ANTIGEN	1.3552	NON-ALLERGEN	Non-Toxin
TPAGYTPTV	786	0.194	ANTIGEN	0.9088	NON-ALLERGEN	Non-Toxin
EQQIYVNPL	449	1.332	ANTIGEN	0.7245	NON-ALLERGEN	Non-Toxin
KQTIEQQIY	445	4.415	ANTIGEN	0.8527	NON-ALLERGEN	Non-Toxin
DKQTIEQQI	444	1.591	ANTIGEN	1.2024	NON-ALLERGEN	Non-Toxin
IEQQIYVNP	448	2.472	ANTIGEN	0.7436	NON-ALLERGEN	Non-Toxin
HTL
KRLNTRMRIAAVQPS	226-240	0.11	ANTIGEN	0.9801	NON-ALLERGEN	Non-Toxin
DTEFTIDNKVKKGDT	312-326	0.88	ANTIGEN	1.2192	NON-ALLERGEN	Non-Toxin
