# Supplementary material for: Development of a Conserved Chimeric Vaccine for Induction of Strong Immune Response against Staphylococcus aureus Using Immunoinformatics Approaches
Source: Vaccines (Basel). 2021 Sep 18;9(9):1038. doi: 10.3390/vaccines9091038 (PMC8470666; doi:10.3390/vaccines9091038)
Supplement: Supplementary file 1 [file vaccines-09-01038-s001.zip › Table S6.xlsx]

## Sheet: Sheet1
Table S6. Population Coverage analysis of the final vaccine construct using the population coverage analysis tool of the IEDB database by keeping the default parameters on (109 countries covering 16 different geographical regions).
Geographical Area	Country	Population Coverage	Average_Hit	PC90
World		0.9895	34.11	7.59
East Asia		0.9748	29.99	4.92
East Asia	Japan	0.9787	30.11	5.2
	Korea; South	0.9647	30.19	4.24
	Mongolia	0.9684	21.92	3.62
Northeast Asia		0.9227	20.64	2.34
Northeast Asia	China	0.9205	20.24	2.3
	Hong Kong	0.6977	19.54	6.62
South Asia		0.9646	20.81	3.21
South Asia	India	0.958	18.73	2.93
	Pakistan	0.6538	14.67	0.58
	Sri Lanka	0.291	6.03	2.82
Southeast Asia		0.919	25.07	2.4
Southeast Asia	Borneo	0.5539	1.36	0.45
	Indonesia	0.8641	16.43	1.47
	Malaysia	0.7933	16.15	0.97
	Philippines	0.913	28.48	20.03
	Singapore	0.8687	19.45	1.52
	Taiwan	0.9534	31.28	4.22
	Thailand	0.8359	13.7	1.22
	Vietnam	0.7179	16.06	0.71
Southwest Asia		0.9304	20.68	2.43
Southwest Asia	Iran	0.8859	20.4	1.75
	Israel	0.8759	19.16	1.61
	Jordan	0.8263	17.6	1.15
	Lebanon	0.8021	2.36	1.01
	Oman	0.8406	26.24	12.55
	Saudi Arabia	0.9622	28.05	3.65
Europe		0.9966	42.41	22.93
Europe	Austria	0.9961	42.18	22.73
	Belgium	0.9909	36.66	21.38
	Bulgaria	0.9239	27.48	3.07
	Croatia	0.9809	36.83	20.76
	Czech Republic	0.9961	38.66	22.34
	Denmark	0.8603	2.98	1.43
	England	0.9988	48.16	24.61
	Finland	0.9981	49.94	24.16
	France	0.9967	40.4	22.64
	Georgia	0.9756	29.55	5
	Germany	0.9986	46.76	24.36
	Greece	0.8896	3.42	1.81
	Ireland Northern	0.9981	45.87	23.73
	Ireland South	0.9986	47.48	24.25
	Italy	0.9849	31.57	5.55
	Macedonia	0.7892	2.77	0.95
	Netherlands	0.8912	3.54	1.84
	Norway	0.956	4.56	2.55
	Poland	0.9943	41.81	22.38
	Portugal	0.9604	28.67	3.71
	Romania	0.9216	31.5	21.07
	Russia	0.9924	34.34	8.2
	Scotland	0.8812	7.3	1.68
	Serbia	0.3759	8.2	3.2
	Slovakia	0.746	2.14	0.79
	Slovenia	0.9434	4.43	2.39
	Spain	0.976	21.63	3.85
	Sweden	0.9996	57.46	41.36
	Turkey	0.8404	11.02	1.25
	United Kingdom	0.5424	1.33	0.44
	Wales	0.01	0.2	2.02
East Africa		0.9949	20.35	5.12
East Africa	Kenya	0.9875	19.21	4.23
	Uganda	0.9978	25.01	5.95
	Zambia	0.5498	13.83	4.44
	Zimbabwe	0.9887	15.78	4.04
West Africa		0.995	20.84	4.79
West Africa	Burkina Faso	0.3016	6.61	2.86
	Cape Verde	0.8679	23.81	1.51
	Gambia	0.9795	4.65	2.92
	Guinea-Bissau	0.7146	17.27	0.7
	Ivory Coast	0.1752	3.61	2.42
	Liberia	0.9868	4.15	3
	Nigeria	0.979	3.89	2.63
	Senegal	0.5952	14.49	0.49
Central Africa		0.9961	17.62	5.14
Central Africa	Cameroon	0.9968	18.6	5.49
	Central African Republic	0.9926	5.79	3.29
	Congo	0.9827	5.24	3.31
	Equatorial Guinea	0.6287	1.71	0.54
	Gabon	0.9965	6.81	4.7
	Rwanda	0.5579	1.84	0.45
	Sao Tome and Principe	0.7986	17.23	0.99
North Africa		0.9641	20.14	3.13
North Africa	Algeria	0.6868	1.81	0.64
	Ethiopia	0.8042	2.49	1.02
	Mali	0.3749	8.58	3.2
	Morocco	0.9522	23.95	2.96
	Sudan	0.9339	19.62	2.42
	Tunisia	0.9576	22.12	3.1
South Africa		0.6367	13.28	0.55
South Africa	South Africa	0.6367	13.28	0.55
West Indies		0.9544	28.76	3.49
West Indies	Cuba	0.9555	28.54	3.14
	Jamaica	0.6424	1.74	0.56
	Martinique	0.5659	1.43	0.46
North America		0.9919	33.39	7.01
North America	Canada	0.244	0.51	0.26
	Mexico	0.9935	23.41	3.63
	United States	0.9904	33.51	7.02
Central America		0.9487	2.69	2.14
Central America	Costa Rica	0.9415	2.19	2.11
	Guatemala	0.155	0.58	0.24
South America		0.9649	18.96	3.08
South America	Argentina	0.9505	18.23	2.75
	Bolivia	0.0396	0.08	0.21
	Brazil	0.9836	25.59	3.82
	Chile	0.8775	23.41	1.63
	Colombia	0.7875	4.05	0.94
	Ecuador	0.996	20.25	5.11
	Paraguay	0	0	0.8
	Peru	0.9684	28.2	20.26
	Venezuela	0.9806	19.04	2.91
Oceania		0.9545	26.3	3.44
Oceania	American Samoa	0.9078	30.89	20.41
	Australia	0.9402	29.39	3.31
	Cook Islands	0.9031	3.26	2.02
	Fiji	0.5798	1.47	0.48
	Kiribati	0.323	0.7	0.3
	Nauru	0.6847	1.76	0.63
	New Caledonia	0.978	28.85	20.31
	New Zealand	0.8015	2.59	1.01
	Niue	0.6699	1.73	0.61
	Papua New Guinea	0.9747	22.59	4.04
	Samoa	0.6473	1.84	0.57
	Tokelau	0.7323	1.94	0.75
	Tonga	0.5631	1.37	0.46
