# Supplementary material for: Development of a Conserved Chimeric Vaccine for Induction of Strong Immune Response against Staphylococcus aureus Using Immunoinformatics Approaches
Source: Vaccines (Basel). 2021 Sep 18;9(9):1038. doi: 10.3390/vaccines9091038 (PMC8470666; doi:10.3390/vaccines9091038)
Supplement: Supplementary file 1 [file vaccines-09-01038-s001.zip › Table S8.xlsx]

## Sheet: Sheet1
Table S8 : The predicted IFN-γ inducing epitopes from the proposed vaccine. The amino acid residues of the vaccine.
Start-End	Sequence	Method	Result	Score
0--15	MAIVGTIIKIIKAII	SVM	POSITIVE	0.507187
1--16	AIVGTIIKIIKAIID	SVM	POSITIVE	0.400773
2--17	IVGTIIKIIKAIIDI	SVM	POSITIVE	0.216578
3--18	VGTIIKIIKAIIDIF	SVM	POSITIVE	0.39105
4--19	GTIIKIIKAIIDIFA	SVM	POSITIVE	0.551034
5--20	TIIKIIKAIIDIFAK	SVM	POSITIVE	0.476263
11--26	KAIIDIFAKEAAAKN	SVM	POSITIVE	0.00570463
12--27	AIIDIFAKEAAAKNE	SVM	POSITIVE	0.132005
13--28	IIDIFAKEAAAKNEE	SVM	POSITIVE	0.0716041
14--29	IDIFAKEAAAKNEEN	SVM	POSITIVE	0.151133
15-30	DIFAKEAAAKNEENK	SVM	POSITIVE	0.173962
16-31	IFAKEAAAKNEENKK	SVM	POSITIVE	0.313953
17-32	FAKEAAAKNEENKKV	SVM	POSITIVE	0.409094
18-33	AKEAAAKNEENKKVD	SVM	POSITIVE	0.526862
19-34	KEAAAKNEENKKVDA	SVM	POSITIVE	0.318277
20-35	EAAAKNEENKKVDAK	SVM	POSITIVE	0.56794
21-36	AAAKNEENKKVDAKK	SVM	POSITIVE	0.579537
22-37	AAKNEENKKVDAKKK	SVM	POSITIVE	0.591041
23-38	AKNEENKKVDAKKKD	SVM	POSITIVE	0.370939
77-92	GNDTEKAAYDYRVEF	SVM	POSITIVE	0.0509829
79-94	DTEKAAYDYRVEFSN	SVM	POSITIVE	0.442204
80-95	TEKAAYDYRVEFSNL	SVM	POSITIVE	0.314675
81-96	EKAAYDYRVEFSNLA	SVM	POSITIVE	0.159315
82-97	KAAYDYRVEFSNLAA	SVM	POSITIVE	0.203762
83-98	AAYDYRVEFSNLAAY	SVM	POSITIVE	0.378912
84-99	AYDYRVEFSNLAAYN	SVM	POSITIVE	0.259967
94-109	LAAYNTRMRIAAVAA	SVM	POSITIVE	0.242029
95-110	AAYNTRMRIAAVAAY	SVM	POSITIVE	0.257724
96-111	AYNTRMRIAAVAAYA	SVM	POSITIVE	0.255338
97-112	YNTRMRIAAVAAYAP	SVM	POSITIVE	0.0136223
143-158	AAYSQITVDDKVAAY	SVM	POSITIVE	0.21475
144-159	AYSQITVDDKVAAYS	SVM	POSITIVE	0.224528
165-180	KYAAYKGDTMTINYA	SVM	POSITIVE	0.0259721
166-181	YAAYKGDTMTINYAA	SVM	POSITIVE	0.286687
167-182	AAYKGDTMTINYAAY	SVM	POSITIVE	0.0448677
208-223	SLGDYVWAAYTSQNV	SVM	POSITIVE	0.0903904
214-229	WAAYTSQNVTVDYAA	SVM	POSITIVE	0.286635
215-230	AAYTSQNVTVDYAAY	SVM	POSITIVE	0.296992
216-231	AYTSQNVTVDYAAYT	SVM	POSITIVE	0.0668388
223-238	TVDYAAYTPAGYTPT	SVM	POSITIVE	0.0448817
224-239	VDYAAYTPAGYTPTV	SVM	POSITIVE	0.0448817
225-240	DYAAYTPAGYTPTVA	SVM	POSITIVE	0.136775
226-241	YAAYTPAGYTPTVAA	SVM	POSITIVE	0.260433
227-242	AAYTPAGYTPTVAAY	SVM	POSITIVE	0.229444
239-254	AAYEQQIYVNPLAAY	SVM	POSITIVE	0.0970307
251-266	AAYKQTIEQQIYAAY	SVM	POSITIVE	0.10523
262-277	YAAYDKQTIEQQIAA	SVM	POSITIVE	0.132846
263-278	AAYDKQTIEQQIAAY	SVM	POSITIVE	0.122534
266-281	DKQTIEQQIAAYIEQ	SVM	POSITIVE	0.0635106
267-282	KQTIEQQIAAYIEQQ	SVM	POSITIVE	0.168373
268-283	QTIEQQIAAYIEQQI	SVM	POSITIVE	0.290156
269-284	TIEQQIAAYIEQQIY	SVM	POSITIVE	0.285707
270-285	IEQQIAAYIEQQIYV	SVM	POSITIVE	0.330149
271-286	EQQIAAYIEQQIYVN	SVM	POSITIVE	0.181577
278-293	IEQQIYVNPGPGPGK	SVM	POSITIVE	0.0206286
281-296	QIYVNPGPGPGKRLN	SVM	POSITIVE	0.0236668
284-299	VNPGPGPGKRLNTRM	SVM	POSITIVE	0.0298023
26-41	EENKKVDAKKKDTGG	MERCI	POSITIVE	1
27-42	ENKKVDAKKKDTGGG	MERCI	POSITIVE	1
28-43	NKKVDAKKKDTGGGD	MERCI	POSITIVE	2
29-44	KKVDAKKKDTGGGDG	MERCI	POSITIVE	2
56-71	EVYAAYTLKNENGEV	MERCI	POSITIVE	2
57-72	VYAAYTLKNENGEVA	MERCI	POSITIVE	2
58-73	YAAYTLKNENGEVAA	MERCI	POSITIVE	2
59-74	AAYTLKNENGEVAAY	MERCI	POSITIVE	2
64-79	KNENGEVAAYVTSGN	MERCI	POSITIVE	2
65-80	NENGEVAAYVTSGND	MERCI	POSITIVE	2
66-81	ENGEVAAYVTSGNDT	MERCI	POSITIVE	2
67-82	NGEVAAYVTSGNDTE	MERCI	POSITIVE	2
68-83	GEVAAYVTSGNDTEK	MERCI	POSITIVE	1
69-84	EVAAYVTSGNDTEKA	MERCI	POSITIVE	1
70-85	VAAYVTSGNDTEKAA	MERCI	POSITIVE	1
115-130	NTRMAAYDAKTESTT	MERCI	POSITIVE	1
116-131	TRMAAYDAKTESTTL	MERCI	POSITIVE	3
117-132	RMAAYDAKTESTTLA	MERCI	POSITIVE	3
118-133	MAAYDAKTESTTLAA	MERCI	POSITIVE	3
119-134	AAYDAKTESTTLAAY	MERCI	POSITIVE	3
120-135	AYDAKTESTTLAAYS	MERCI	POSITIVE	3
121-136	YDAKTESTTLAAYSK	MERCI	POSITIVE	3
122-137	DAKTESTTLAAYSKN	MERCI	POSITIVE	3
150-165	VDDKVAAYSGDYFTI	MERCI	POSITIVE	1
154-169	VAAYSGDYFTIKYAA	MERCI	POSITIVE	1
155-170	AAYSGDYFTIKYAAY	MERCI	POSITIVE	1
156-171	AYSGDYFTIKYAAYK	MERCI	POSITIVE	1
157-172	YSGDYFTIKYAAYKG	MERCI	POSITIVE	1
158-173	SGDYFTIKYAAYKGD	MERCI	POSITIVE	1
159-174	GDYFTIKYAAYKGDT	MERCI	POSITIVE	1
160-175	DYFTIKYAAYKGDTM	MERCI	POSITIVE	1
179-194	AAYKTATEDTSVAAY	MERCI	POSITIVE	1
180-195	AYKTATEDTSVAAYN	MERCI	POSITIVE	1
181-196	YKTATEDTSVAAYNT	MERCI	POSITIVE	1
182-197	KTATEDTSVAAYNTN	MERCI	POSITIVE	1
183-198	TATEDTSVAAYNTNN	MERCI	POSITIVE	1
184-199	ATEDTSVAAYNTNND	MERCI	POSITIVE	1
185-200	TEDTSVAAYNTNNDV	MERCI	POSITIVE	1
189-204	SVAAYNTNNDVTTKA	MERCI	POSITIVE	1
190-205	VAAYNTNNDVTTKAA	MERCI	POSITIVE	3
191-206	AAYNTNNDVTTKAAY	MERCI	POSITIVE	3
192-207	AYNTNNDVTTKAAYK	MERCI	POSITIVE	3
193-208	YNTNNDVTTKAAYKY	MERCI	POSITIVE	3
194-209	NTNNDVTTKAAYKYS	MERCI	POSITIVE	3
195-210	TNNDVTTKAAYKYSL	MERCI	POSITIVE	1
196-211	NNDVTTKAAYKYSLG	MERCI	POSITIVE	1
229-244	YTPAGYTPTVAAYEQ	MERCI	POSITIVE	2
230-245	TPAGYTPTVAAYEQQ	MERCI	POSITIVE	7
231-246	PAGYTPTVAAYEQQI	MERCI	POSITIVE	4
232-247	AGYTPTVAAYEQQIY	MERCI	POSITIVE	1
233-248	GYTPTVAAYEQQIYV	MERCI	POSITIVE	1
234-249	YTPTVAAYEQQIYVN	MERCI	POSITIVE	2
235-250	TPTVAAYEQQIYVNP	MERCI	POSITIVE	2
280-295	QQIYVNPGPGPGKRL	MERCI	POSITIVE	1
306-321	SGPGPGDTEFTIDNK	MERCI	POSITIVE	1
