# Supplementary material for: Development of a Conserved Chimeric Vaccine for Induction of Strong Immune Response against Staphylococcus aureus Using Immunoinformatics Approaches
Source: Vaccines (Basel). 2021 Sep 18;9(9):1038. doi: 10.3390/vaccines9091038 (PMC8470666; doi:10.3390/vaccines9091038)
Supplement: Supplementary file 1 [file vaccines-09-01038-s001.zip › Table S9.xlsx]

## Sheet: 2
Table S9. Disulfide engineering of the final multiepitope vaccine.
Res1 Chain	Res1 Seq #	Res1 AA	Res2 Chain	Res2 Seq #	Res2 AA	Chi3	Energy	Sum B-Factors
A	2	ALA	A	112	PRO	-92.84	2.79	0
A	3	ILE	A	108	ALA	120.54	4.66	0
A	14	ILE	A	102	MET	124.05	2.97	0
A	26	ASN	A	40	GLY	116.65	4.74	0
A	29	ASN	A	40	GLY	118.1	7.95	0
A	38	ASP	A	43	ASP	-108.08	4.87	0
A	39	THR	A	44	GLY	-76.07	1.76	0
A	49	ALA	A	96	ALA	-116.37	3.24	0
A	50	TYR	A	96	ALA	102.5	2.12	0
A	54	ALA	A	117	THR	-102.94	1.55	0
A	57	GLU	A	121	ALA	126.15	5.13	0
A	61	ALA	A	121	ALA	97.38	2.38	0
A	61	ALA	A	124	ALA	-72	4.17	0
A	63	THR	A	66	ASN	102.65	5.14	0
A	64	LEU	A	128	SER	118.22	2.89	0
A	65	LYS	A	70	GLU	-112.23	3.68	0
A	65	LYS	A	132	ALA	-93.02	4.07	0
A	70	GLU	A	132	ALA	113.79	1.96	0
A	71	VAL	A	180	ALA	121.69	4.62	0
A	72	ALA	A	131	LEU	88.76	6.88	0
A	73	ALA	A	184	THR	-97.59	3.99	0
A	74	TYR	A	127	GLU	-100.74	2.18	0
A	78	GLY	A	88	TYR	-85.9	3.63	0
A	79	ASN	A	84	ALA	-78.63	0.74	0
A	79	ASN	A	87	ASP	120.59	8.3	0
A	81	THR	A	84	ALA	115.17	2.37	0
A	94	ASN	A	97	ALA	102.08	1.22	0
A	95	LEU	A	117	THR	106.29	1.09	0
A	105	ALA	A	247	TYR	-91.56	3	0
A	114	ARG	A	119	MET	104.37	4.77	0
A	114	ARG	A	123	ASP	-95.84	5.92	0
A	135	SER	A	180	ALA	-73.51	2.23	0
A	141	PHE	A	179	TYR	-95.83	6.33	0
A	145	ALA	A	179	TYR	124.13	7.06	0
A	148	GLN	A	176	THR	85.66	3.17	0
A	162	TYR	A	165	ILE	105.74	4.56	0
A	175	MET	A	181	ALA	112.45	1.84	0
A	185	ALA	A	189	THR	92.06	1.86	0
A	194	TYR	A	197	ASN	117.66	3.85	0
A	200	VAL	A	287	PRO	113.86	1.22	0
A	201	THR	A	287	PRO	105.73	3.05	0
A	207	LYS	A	212	ASP	-99.8	2.24	0
A	215	TRP	A	254	TYR	-106.1	7.11	0
A	217	ALA	A	278	TYR	-82.49	2.54	0
A	221	GLN	A	225	VAL	109.95	1.72	0
A	225	VAL	A	229	ALA	112.45	1.54	0
A	230	TYR	A	231	THR	81.68	3.92	0
A	241	ALA	A	246	ILE	-95.07	4.42	0
A	241	ALA	A	249	ASN	-81.23	3.76	0
A	252	ALA	A	255	LYS	-102.69	3.51	0
A	266	TYR	A	268	LYS	-94.84	0.49	0
A	293	LYS	A	310	GLY	80.63	6.7	0
A	296	ASN	A	310	GLY	90.62	1.89	0
A	299	MET	A	304	VAL	-101.03	3.58	0
A	315	GLU	A	317	THR	-115.4	5.73	0
